# Supplementary material for: Rates of Divergent Pharmacogenes in a Psychiatric Cohort of Inpatients with Depression—Arguments for Preemptive Testing
Source: J Xenobiot. 2022 Oct 28;12(4):317–28. doi: 10.3390/jox12040022 (PMC9680514; doi:10.3390/jox12040022)
Supplement: Supplementary file 1 [file jox-12-00022-s001.zip]

Archive with 1 entries (1 files):
- jox-1879180-supplementary.xlsx
