# Supplementary material for: Rates of Divergent Pharmacogenes in a Psychiatric Cohort of Inpatients with Depression—Arguments for Preemptive Testing
Source: J Xenobiot. 2022 Oct 28;12(4):317–28. doi: 10.3390/jox12040022 (PMC9680514; doi:10.3390/jox12040022)
Supplement: Supplementary file 1 [file jox-12-00022-s001.zip › jox-1879180-supplementary.xlsx]

## Sheet: Blatt1
CYP2D6	CYP2C19	CYP1A2	CYP2B6	CYP2C9	CYP2C8	CYP3A4	CYP3A5	TMTP	DYPD	NAT2	VKORC1
het IM/NM	IM	increased activity	NM	NM	NM	NM	NM	NM	NM	IM/IM	UM/IM=IM
het NM/PM	NM	increased activity	IM	PM	IM	NM	PM	NM	NM	IM/IM	IM/IM=IM
PM/PM	NM	increased activity	IM	IM	NM	NM	PM	NM	NM	NM/IM	IM/IM=IM
het IM/NM	UM	increased activity	NM	NM	NM	NM	PM	NM	NM	UM	UM/IM=IM
NM/NM	UM	increased activity	IM	NM	IM	NM	PM	NM	NM	UM	IM/IM
NM/NM	UM	increased activity	NM	NM	NM	NM	NM	IM	NM	NM/IM	UM/IM
NM/NM	UM	increased activity	NM	NM	NM	NM	PM	NM	NM	UM	UM/IM
het NM/PM	IM	increased activity	IM	NM	IM	NM	PM	NM	NM	NM/IM	UM/IM
het PM/NM	IM	increased activity	NM	NM	IM	NM	PM	IM	NM	NM/IM	IM/IM
NM/ NM	UM	increased activity	IM	NM	NM	NM	PM	PM	NM	NM/IM	IM/IM
PM/PM	UM	increased activity	NM	IM	NM	NM	PM	NM	NM	NM/IM	UM/IM=IM
NM/ NM	UM	unknown *1Ac	IM	NM	NM	NM	PM	IM	NM	IM/NM	IM/IM
PM/PM	NM	increased activity	IM	IM	IM	NM	PM	NM	NM	UM	IM/IM
NM/NM	UM	increased activity	IM	NM	NM	NM	PM	NM	NM	UM	UM/IM=IM
IM/PM	UM	increased activity	NM	NM	IM	increased activity	increased activity	NM	NM	UM	IM/IM
NM/NM	NM	increased activity	IM	NM	IM	NM	PM	IM	NM	IM/NM	IM/IM
IM/IM	IM	increased activity	IM	NM	IM	NM	PM	NM	NM	UM	UM/IM=IM
UM	NM	increased activity	IM	IM	IM	NM	PM	NM	NM	NM/IM	IM/IM
NM/NM	UM	increased activity	IM	NM	NM	NM	increased activity	PM	NM	IM/NM	IM/IM
NM/NM	IM	increased activity	IM	NM	IM	increased activity	increased activity	NM	NM	UM	IM/IM
het NM/PM	IM	increased activity	NM	NM	IM	NM	increased activity	NM	NM	unknown	IM/UM=IM
IM/PM	UM	increased activity	IM	NM	NM	NM	PM	NM	NM	IM/IM	IM/IM=IM
het IM/NM	UM	increased activity	IM	NM	IM	NM	increased activity	NM	NM	unknown	IM/IM
het NM/PM	UM	increased activity	NM	IM	NM	NM	PM	NM	NM	UM	IM/IM
NM/NM	IM	increased activity	IM	NM	IM	NM	increased activity	NM	NM	IM/NM	IM/IM
NM/NM	NM	increased activity	NM	NM	NM	NM	increased activity	NM	NM	UM	IM/IM
NM/NM	NM	unknown *1L	IM	NM	NM	increased activity	increased activity	NM	NM	UM	UM/UM
het NM/PM	NM	increased activity	IM	NM	NM	NM	PM	NM	NM	UM	IM/UM=IM
het IM/NM	NM	increased activity	IM	NM	NM	NM	PM	NM	IM/NM	IM/NM	IM/UM=IM
NM/NM	IM	increased activity	NM	NM	IM	NM	increased activity	NM	NM	UM	UM/UM
PM/PM	NM	increased activity	NM	NM	NM	NM	PM	NM	NM	UM	IM/UM=IM
NM/NM	UM	increased activity	NM	NM	NM	NM	PM	NM	NM	UM	IM/IM
het NM/PM	PM	NM	IM	NM	IM	NM	increased activity	NM	NM	IM/IM	UM/IM=IM
het NM/PM	UM	increased activity	IM	NM	NM	NM	PM	NM	NM	IM/NM	IM/IM=IM
NM/NM	IM	NM	NM	NM	NM	NM	PM	NM	NM	IM/IM	IM/UM=IM
PM/IM	UM	increased activity	NM	NM	NM	NM	increased activity	NM	NM	NM/IM	UM/IM=IM
PM/PM	UM	increased activity	NM	NM	NM	NM	PM	IM	NM	UM	UM/UM
NM/NM	UM	increased activity	IM	NM	NM	NM	PM	NM	NM	UM	IM/UM=IM
het IM/NM	UM	increased activity	NM	IM	IM	NM	PM	IM	NM	UM	IM/UM=IM
het NM/PM	NM	NM	IM	IM	IM	NM	PM	NM	NM	IM/NM	IM/IM=IM
het NM/PM	UM	increased activity	IM	NM	NM	NM	PM	NM	NM	UM	IM/UM=IM
NM/NM	UM	increased activity	IM	IM	IM	NM	PM	NM	NM	IM/IM	IM/UM=IM
NM/PM + UM	IM	NM	IM	NM	IM	NM	PM	NM	NM	IM/IM	IM/IM=IM
NM/PM + UM	IM	leich induzierbar	IM	NM	IM	increased activity	PM	IM	IM/NM	IM/NM	IM/IM
NM/NM	UM	increased activity	IM	NM	NM	NM	increased activity	NM	NM	UM	IM/IM
NM/NM	IM	increased activity	IM	NM	NM	NM	PM	NM	NM	IM/IM	UMIM
NM	IM	increased activity	2B6 NM	NM	IM	NM	3A5 PM	NM	NM	UM	IM/IM=IM
het IM/NM	IM	increased activity	2B6 NM	2C9 NM	IM	3A4NM	3A5PM	NM	NM	IM/NM	IM/UM=IM
het NM/PM	NM	increased activity	IM	NM	NM	NM	PM	IM	NM	UM	UM/UM
het IM/NM	IM	NM	NM	NM	IM	NM	PM	NM	NM	UM	IM/UM=IM
het IM/NM	UM	increased activity	IM	NM	NM	NM	PM	NM	NM	UM	IM/IM
het NM/PM	UM	increased activity	IM	NM	NM	NM	PM	NM	NM	UM	UM/IM=IM
NM/NM	NM	increased activity	NM	IM	NM	NM	PM	NM	NM	UM	IM/IM=IM
NM/NM	NM	increased activity	NM	NM	NM	NM	PM	NM	NM	UM	IM/IM=IM
het IM/NM	IM	increased activity	NM	NM	IM	NM	PM	NM	NM	NM/IM	UM/UM
PM/PM	NM	increased activity	NM	NM	NM	NM	PM	IM	NM	IM/IM	IM/UM
IM/PM	NM	leich induzierbar	IM	NM	NM	increased activity	increased activity	IM	NM	UM	IM/UM
het NM/PM	UM	increased activity	NM	NM	NM	NM	PM	IM	NM	UM	IM/IM=IM
NM/NM	IM	increased activity	IM	NM	IM	NM	PM	NM	NM	IM/IM	IM/IM=IM
het IM/NM	UM	increased activity	NM	NM	NM	NM	PM	IM	NM	IM/NM	IM/IM
NM/NM	IM	increased activity	NM	NM	IM	NM	PM	NM	NM	NM/IM	IM/IM
NM	UM	NM	IM	NM	IM	increased activity	increased activity	NM	NM	NM/IM	IM/IM
het NM/PM	UM	increased activity	IM	NM	NM	NM	PM	NM	NM	IM/IM	IM/IM
NM/NM	IM	increased activity	IM	NM	IM	NM	PM	IM	NM	NM/IM	IM/UM=IM
IM/PM	NM	increased activity	IM	NM	NM	increased activity	increased activity	NM	NM	UM	IM/IM
IM/IM	IM	increased activity	IM	NM	IM	NM	PM	NM	NM	IM/IM	IM/UM=IM
IM/PM	NM	increased activity	NM	NM	NM	increased activity	PM	NM	NM	UM	IM/IM=IM
NM/NM	UM	increased activity	NM	NM	NM	NM	PM	NM	NM	UM	IM/IM=IM
NM/NM	UM	increased activity	IM	NM	IM	NM	PM	NM	NM/IM	NM/IM	IM/IM
het NM/PM	UM	unknown *1L	NM	NM	NM	NM	PM	NM	NM	UM	UM/IM=IM
IM/IM	UM	increased activity	NM	NM	NM	NM	PM	IM	NM	UM	IM/IM
NM	NM	increased activity	NM	NM	NM	NM	PM	NM	NM	NM/IM	IM/IM=IM
het NM/PM	NM	induzeribar	IM	NM	NM	NM	PM	NM	NM	UM	IM/IM
NM/NM	NM	NM	NM	NM	NM	increased activity	PM	IM	IM/iM	NM/IM	IM/IM
het IM/NM	IM	increased activity	IM	NM	IM	increased activity	PM	NM	NM	NM/IM	UM/UM
IM/IM	NM	increased activity	NM	IM	IM	NM	PM	IM	NM	UM	IM/IM
IM/PM	IM	NM	IM	NM	IM	NM	PM	NM	NM	NM/IM	IM/IM
NM/NM	IM	increased activity	NM	IM	IM	NM	PM	NM	NM	NM/IM	UM/UM
NM/NM	NM	increased activity	IM	NM	NM	NM	Pm	NM	NM	NM/IM	IM/IM
het NM/PM	UM	increased activity	IM	NM	NM	NM	PM	NM	NM	UM	UM/IM=IM
het NM/PM	NM	increased activity	IM	IM	NM	NM	PM	NM	NM	NM/IM	IM/IM
NM/NM	UM	increased activity	IM	NM	NM	increased activity	increased activity	NM	NM	NM/IM	UM/IM=IM
NM/NM	UM	increased activity	IM	NM	NM	NM	PM	NM	NM	UM	IM/IM=IM
NM	NM	leich induzierbar	IM	NM	NM	NM	PM	IM	IM/NM	IM/NM	IM/IM
NM/NM	NM	unknown*1C	IM	IM	NM	NM	PM	NM	NM	UM	IM/IM=IM
het NM/PM	UM	increased activity	IM	NM	NM	NM	PM	NM	NM/IM	UM	IM/IM
NM/NM	IM	increased activity	IM	NM	IM	NM	PM	IM	NM	UM	UM/UM
het IM/NM	NM	increased activity	IM	IM	NM	NM	PM	IM	NM	UM	IM/IM=IM
NM/NM	UM	increased activity	IM	NM	NM	NM	increased activity)	NM	NM	UM	IM/IM
NM/ NM	IM	increased activity	NM	NM	IM	NM	PM	IM	NM	unknown	UM/IM=IM
PM/PM	NM	increased activity	IM	NM	IM	NM	PM	NM	NM	UM	IM/IM
het IM/NM	IM	increased activity	NM	IM	IM	NM	PM	IM	NM	IM/NM	UM/IM=IM
PM/PM	NM	increased activity	NM	IM	NM	NM	PM	NM	NM	IM/NM	UM/UM
NM/PM + UM	NM	increased activity	NM	IM	IM	NM	PM	NM	NM	UM	UM/IM=IM
het NM/PM	UM	increased activity	NM	NM	IM	increased activity	increased activity	NM	NM	IM/IM	UM/IM=IM
het NM/PM	NM	increased activity	IM	NM	NM	NM	PM	NM	NM	UM	UM/IM=IM
het IM/NM	IM	increased activity	NM	NM	IM	NM	PM	NM	NM	NM/IM	IM/IM=IM
het NM/PM	IM	increased activity	IM	NM	IM	:increased activity	increased activity	NM	NM	IM/NM	UM/IM=IM
het IM/NM	IM	increased activity	NM	NM	IM	increased activity	increased activity	NM	NM	UM	IM/IM=IM
het NM/PM	UM	increased activity	IM	NM	NM	NM	PM	NM	NM	NM/IM	IM/IM
NM/NM	UM	increased activity	NM	NM	NM	NM	PM	PM	NM	IM/IM	IM/IM
het NM/PM	NM	increased activity	IM	NM	NM	NM	PM	IM	NM	IM/IM	IM/IM
het NM/PM	NM	increased activity	IM	NM	NM	NM	PM	IM	NM	UM	IM/UM=IM
het NM/PM	NM	increased activity	IM	NM	NM	NM	PM	NM	NM	IM/IM	IM/UM=IM
het IM/NM	PM	increased activity	IM	NM	IM	increased activity	PM	NM	NM	NM/IM	IM/IM
NM/NM	NM	increased activity	IM	IM	IM	NM	PM	NM	NM	NM/IM	UM/UM
PM/PM	UM	increased activity	IM	NM	NM	NM	PM	IM	NM	NM/IM	IM/UM=IM
NM/NM	NM	increased activity	IM	IM	IM	NM	PM	NM	NM	NM/IM	UM/IM=IM
